# Supplementary material for: Multiplexing Quadrupole and Ion Trap Operation Modes on a “Brick” Miniature Mass Spectrometer
Source: Molecules. 2023 Nov 17;28(22):7640. doi: 10.3390/molecules28227640 (PMC10674918; doi:10.3390/molecules28227640)
Supplement: Supplementary file 1 [file molecules-28-07640-s001.zip]

Archive with 1 entries (1 files):
- molecules-2650411-supplementary.pdf
